# Supplementary material for: AI-Enabled Modeling for Alzheimer’s Disease Risk Prediction and Validation
Source: Rev Neurol. 2026 Jul 21;81(7):49220. doi: 10.31083/RN49220 (PMC13421099; doi:10.31083/RN49220)
Supplement: Supplementary file 1 [file 1576-6578-81-7-49220-s1.zip]

Archive with 2 entries (2 files):
- STROBE-cohort_checklist.docx
- Supplementary Material.docx
